# Supplementary material for: Biodegradable Nanoparticles Loaded with Levodopa and Curcumin for Treatment of Parkinson’s Disease
Source: Molecules. 2022 Apr 28;27(9):2811. doi: 10.3390/molecules27092811 (PMC9101601; doi:10.3390/molecules27092811)
Supplement: Supplementary file 1 [file molecules-27-02811-s001.zip]

Archive with 1 entries (1 files):
- molecules-1657391-supplementary.pdf
